# Supplementary material for: Differential regulation of cranial and cardiac neural crest by serum response factor and its cofactors
Source: eLife. 2022 Jan 19;11:e75106. doi: 10.7554/eLife.75106 (PMC8806183; doi:10.7554/eLife.75106)
Supplement: Figure 2—figure supplement 1—source data 1. [file elife-75106-fig2-figsupp1-data1.zip]

Archive with 1 entries (1 files):
- Figure 2 Supplement 1 Source Data 1.jpg
